# Supplementary material for: Behavioral dominance interactions between two species of burying beetles (Nicrophorus orbicollis and Nicrophorus pustulatus)
Source: PeerJ. 2023 Nov 23;11:e16090. doi: 10.7717/peerj.16090 (PMC10676716; doi:10.7717/peerj.16090)
Supplement: Supplemental Information 1 [file peerj-11-16090-s001.zip]

Archive with 1 entries (1 files):
- Vangenne.2023.R.code.updated.R
