# Supplementary material for: Behavioral dominance interactions between two species of burying beetles (Nicrophorus orbicollis and Nicrophorus pustulatus)
Source: PeerJ. 2023 Nov 23;11:e16090. doi: 10.7717/peerj.16090 (PMC10676716; doi:10.7717/peerj.16090)
Supplement: Supplemental Information 1 [file peerj-11-16090-s001.zip › Vangenne.2023.R.code.updated.R]

## Yohanna 2023 Beetle Analysis

#######################################################################################
# What determines the outcome of aggressive contests (competitive interactions) for the resource?
#######################################################################################

# Hypothesis 1. Body size determines the outcome of competitive interactions.
# Hypothesis 2. Species determines the outcome of competitive interactions.
# Hypothesis 3. Priority determines the outcome of competitive interactions.

#load data
int.dat <- read.csv(file.choose()) # select data file "pust.orb.trials.summary.csv"
names(int.dat)

int.dat$outcome <- cbind(int.dat$orb.wins.all, int.dat$pust.wins.all) # we combine wins and losses into one dependent variable - best way to analyze these data
int.dat$outcome.agg <- cbind(int.dat$orb.wins.aggressive, int.dat$pust.wins.aggressive) # combine wins and losses only from aggressive physical interactions into one dependent variable
int.dat$rel.mass <- log(int.dat$orb.mass/int.dat$pust.mass) # orb is larger when >0; pust is larger when <0

# remove trials with no interactions
na.omit = na.exclude
int.dat$sum.wins <- int.dat$orb.wins.all + int.dat$pust.wins.all
int.dat2 <- subset(int.dat, !sum.wins == 0)

# examine the distributions of predictors
int.dat2$first.to.carcass <- as.factor(int.dat2$first.to.carcass)
summary(int.dat2$first.to.carcass)

hist(int.dat2$rel.mass)

int.model <- glm(outcome ~ rel.mass * first.to.carcass, data = int.dat2, family = binomial)
# note that rel.mass tests H1, the intercept tests H2, and first.to.carcass tests H3
# the intercept tests H2 because it estimates a difference in the response variable when the difference in mass = 0
# the family is binomial because our response variable is a combination of two columns - orb.wins and pust.wins
summary(int.model) # residual deviance is much larger than the degrees of freedom - model is overdispersed - move to quasibinomial to address this

int.model.a <- glm(outcome ~ rel.mass * first.to.carcass, data = int.dat2, family = quasibinomial)
summary(int.model.a)
plot(int.model.a) # issue with one point - high leverage; check best model again for influential points
hist(resid(int.model.a))
shapiro.test(resid(int.model.a))

# compare models with different predictors using information-theoretic approach with MuMIn package; rank models by delta QAICc
library(MuMIn)
dfun <- function(object) {
  with(object, sum((weights*residuals^2)[weights>0])/df.residual)
} #function to extract the dispersion parameter, for use in dredge
int.model.a.bin <- glm(outcome ~ rel.mass * first.to.carcass, data = int.dat2, family = binomial)

# construct a function that allows for ML estimation - see see Bolker (2014) http://cran.r-project.org/web/packages/bbmle/vignettes/quasi.pdf
x.quasibinomial <- function(...) {
  res = quasibinomial(...)
  res$aic = binomial(...)$aic
  res
}

#model evaluation using Information Theoretic approach
int.model.a.bin2 <- update(int.model.a.bin, family = "x.quasibinomial", na.action = "na.fail")
m1 <- dredge(int.model.a.bin2, rank = "QAICc", chat = dfun(int.model.a.bin)) #chat (c-hat) uses dfun to extract the dispersion parameter from the global model, for use in calculating QAICc values; beta asks for standardized estimates
m1
subset(m1, delta<2) #subset of models where delta QAICc <2

int.model.b <- glm(outcome ~ rel.mass, data = int.dat2, family = quasibinomial)
summary(int.model.b)
plot(int.model.b)
hist(resid(int.model.b))
shapiro.test(resid(int.model.b))

# support for H1, large mass predicts winner (P = 0.0025)

#OUTCOME.AGG (AGGRESSIVE interactions only)

int.model.c <- glm(outcome.agg ~ rel.mass, data = int.dat2, family = quasibinomial)
summary(int.model.c)
plot(int.model.c)
hist(resid(int.model.c))
shapiro.test(resid(int.model.c))

# support for H1, large mass predicts winner of aggressive physical interactions (P = 0.0076)

###########################
names(int.dat2)

int.dat2$outcome2 <- as.numeric(log((int.dat2$orb.wins.all+1) / (int.dat2$pust.wins.all+1))) 
hist(int.dat2$outcome2)

int.dat2$winner[int.dat2$outcome2 > 0] <- "orbicollis"
int.dat2$winner[int.dat2$outcome2 < 0] <- "pustulatus"
int.dat2$winner <- as.factor(int.dat2$winner)
summary(int.dat2$winner)

int.dat2$contact <- as.numeric(log((int.dat2$orb.carcass.contact+1) / (int.dat2$pust.carcass.contact+1))) 
hist(int.dat2$contact)

cont.model <- glm(contact ~ winner, data = int.dat2, family = gaussian)
plot(cont.model)
plot(resid(cont.model) ~ int.dat2$winner)
bartlett.test(resid(cont.model) ~ int.dat2$winner) #testing for equal variance
hist(resid(cont.model))
shapiro.test(resid(cont.model))
summary(cont.model)
anova(cont.model, test = "Chi")

# winner significantly predicts who spends the most time in contact with the carcass
int.dat2 # in 14 of 17 cases, the winner of the most aggressive interactions also spent the most time in contact with the carcass

#######
#DOMINANCE ~ END DISTANCE FROM CARCASS 

int.dat2$enddist <- as.numeric(log((int.dat2$end.dist.orb+1) / (int.dat2$end.dist.pust+1))) 
hist(int.dat2$enddist)

dist.model <- glm(enddist ~ winner, data = int.dat2, family = gaussian)
plot(dist.model)
boxplot(resid(dist.model) ~ int.dat2$winner)
bartlett.test(resid(dist.model) ~ int.dat2$winner) #testing for equal variance
hist(resid(dist.model))
shapiro.test(resid(dist.model))

summary(dist.model)
anova(dist.model, test="F")

# end distance from carcass does not predict winner of most interactions

###
#### WINNER ~INITIATOR 

#load dataset with individual interaction info

intdat.iii <- read.csv(file.choose()) # load "dat.beetle.interactions"
names(intdat.iii)
summary(intdat.iii)
View(intdat.iii)

intdat.iii$Initiator.winner <- as.factor(intdat.iii$Initiator.winner) # whether (=1) or not (=0) the initiating species won the contest
intdat.iii$Initiating.species <- as.factor(intdat.iii$Initiating.species)

# remove NAs from dataset, creating a new dataset
intdat.iii.na.rm <- na.omit(intdat.iii) 
summary(intdat.iii.na.rm$Initiator.winner) # the initiating species won 244/305 = 80.0% of the contests
summary(intdat.iii.na.rm$Initiating.species)

library(lme4)
model.initiator <- glmer(Initiator.winner ~ 1 + (1|Trial), data = intdat.iii.na.rm, family = binomial)
plot(model.initiator)

summary(model.initiator)
# The initiating species was significantly more likely to win the contest (intercept significantly different from zero)

model.initiator.2 <- glmer(Initiator.winner ~ Initiating.species + (1|Trial), data = intdat.iii.na.rm, family = binomial)
plot(model.initiator.2)
summary(model.initiator.2)
# When N. orbicollis initiated the interaction, they were signifcantly more likely to win the contest (intercept significantly different from zero)

intdat.iii.na.rm$Initiating.species2[intdat.iii.na.rm$Initiating.species == "orbicollis"]<-"orbicollis"
intdat.iii.na.rm$Initiating.species2[intdat.iii.na.rm$Initiating.species == "pustulatus"]<-"a.pustulatus"
model.initiator.3 <- glmer(Initiator.winner ~ Initiating.species2 + (1|Trial), data = intdat.iii.na.rm, family = binomial)
plot(model.initiator.3)
summary(model.initiator.3)


#######################################################################################
#######################################################################################

# additional tests regarding carcass size (requested by reviewer)
# Did beetles fight more frequently over larger carcasses?

names(int.dat)
hist(int.dat$mouse.mass)

# all interactions
int.carcass.size.model <- glm(sum.wins ~ mouse.mass, data = int.dat, family = gaussian)
plot(int.carcass.size.model)
plot(resid(int.carcass.size.model) ~ int.dat$mouse.mass)
hist(resid(int.carcass.size.model))
shapiro.test(resid(int.carcass.size.model))

summary(int.carcass.size.model)
anova(int.carcass.size.model, test="F")

# just aggressive interactions
int.dat$sum.aggr.wins <- int.dat$orb.wins.aggressive + int.dat$pust.wins.aggressive

aggrint.carcass.size.model <- glm(sum.aggr.wins ~ mouse.mass, data = int.dat, family = gaussian)
plot(aggrint.carcass.size.model)
plot(resid(aggrint.carcass.size.model) ~ int.dat$mouse.mass)
hist(resid(aggrint.carcass.size.model))
shapiro.test(resid(aggrint.carcass.size.model))

summary(aggrint.carcass.size.model)
anova(aggrint.carcass.size.model, test="F")

#######################################################################################
#######################################################################################

# figures/plotting
library(ggplot2)
library(magrittr)
library(ggeffects)
library(sjmisc)
library(splines)
theme_bw.2<-theme_bw() + theme(legend.direction="horizontal", legend.position=c(0.5,1.047), legend.title=element_blank())+theme(title=element_text(size=9.5))

# figure
# model results plot (this will give us error associated with estimate)
mass.plot <- ggpredict(int.model.b, "rel.mass [all]") # ggpredict calculates the values that we need from the model
plot(mass.plot) # ggpredict plot

# convert raw data on outcomes into a proportion for plotting with model results
int.dat2$outcome3 <- as.numeric(int.dat2$orb.wins.all / (int.dat2$pust.wins.all+int.dat2$orb.wins.all))
hist(int.dat2$outcome3)

# now we'll plot the same results, but with our own specifications
mass.pred.plot <- ggplot(mass.plot, aes(x=x, y=predicted)) + 
  xlab("Relative mass \n (ln (mass of orbicollis / mass of pustulatus)") +
  ylab("Outcome of aggressive interactions \n (Proportion of interactions won by orbicollis)") +
  geom_ribbon(aes(ymin=conf.low, ymax=conf.high), fill="#9FA8DA", colour=NA) +
  geom_line(aes(y=predicted),size=1) +
  geom_abline(intercept = 0.5, slope = 0, linetype = "dotted") +
  geom_vline(xintercept = 0, linetype = "dotted") +
  geom_point(data=int.dat2, shape=16, alpha=1, size=3, aes(x=rel.mass, y=outcome3, colour=first.to.carcass)) +
  theme(axis.title.y = element_text(size = 28,colour="black",face="bold")) +
  theme(axis.title.x = element_text(size = 28,colour="black",face="bold")) +
  theme(axis.title.y = element_text(angle=90,vjust = 0.5))
mass.pred.plot + scale_colour_manual(labels=c("orbicollis", "pustulatus"), values = c("#FF7043","#2196F3"))+theme_bw()+ theme(axis.title.y = element_text(size = 12,colour="black",face="bold")) +
  theme(axis.title.x = element_text(size = 12,colour="black",face="bold"))+
  scale_colour_discrete(name="First to carcass", labels = c("N. orbicollis", "N. pustulatus"))+
  theme(legend.text = element_text(face = "italic"))


contact.boxplot <- ggplot(int.dat2, aes(y = contact, x = winner, fill=winner)) + 
  geom_boxplot() + 
  labs(x="Species that won the most interactions", y="Relative time in contact with carcass \n ln(time for orbicollis / time for pustulatus)") +
  geom_abline(intercept = 0, slope = 0, linetype = "dotted") +
  theme(axis.title.y = element_text(size = 20,colour="black",face="bold")) +
  theme(axis.title.x = element_text(size = 10,colour="black",face="bold")) +
  theme(axis.title.y = element_text(angle=90,vjust = 0.5))

theme_bw.2<-theme_bw() + theme(legend.direction="horizontal", legend.position=c(0.5,1.047), legend.title=element_blank())+theme(title=element_text(size=9.5))
contact.boxplot +scale_fill_manual(labels=c("orbicollis", "pustulatus"), values = c("#FF7043", "#64B5F6"))+
  theme_bw.2+
  theme(axis.title.y = element_text(size = 12,colour="black",face="bold"))+
  theme(axis.title.x = element_text(size = 12,colour="black",face="bold"))

#######################################################################################
#######################################################################################
