# Supplementary material for: Behavioral dominance interactions between two species of burying beetles (Nicrophorus orbicollis and Nicrophorus pustulatus)
Source: PeerJ. 2023 Nov 23;11:e16090. doi: 10.7717/peerj.16090 (PMC10676716; doi:10.7717/peerj.16090)
Supplement: Supplemental Information 2 — The data used for statistical analyses with the code. The data includes morphological measurements for all beetles and mice carcasses, interaction wins of each beetle, total minutes each beetle spent in contact with the mouse carcass, who made first contact with the mouse carcass, as well as the distance to mouse carcass at the end of each trial. Variables: - trial = numbered rows of data listing trials 1-17 - exp.start.date = experiment start date; the date each trial began - orb.wt = weight of the N. orbicollis beetle used in that trial, measured in grams - pust.wt = weight of the N. pustulatus beetle used in that trial, measured in grams - 10g.wt = 10g standard weighed in each trial; used as a reference for calculating the mass of individual beetles from weights - orb.mass = orb.wt x (10 / 10g.wt) (in grams) - pust.mass = pust.wt x (10 / 10g.wt) (in grams) - orb.wins.aggressive = tally of how many aggressive physical interactions (as described in the manuscript) were won by the N. orbicollis in each trial - pust.wins.aggressive = tally of how many aggressive physical interactions (as described in the manuscript) were won by the N. pustulatus in each trial - orb.wins.all = tally of the total number of interactions won by the N. orbicollis in each trial - pust.wins.all = tally of the total number of interactions won by the N. pustulatus in each trial - first.to.carcass = which beetle made first contact with the carcass in each trial - orb.carcass.contact = total number of minutes the N. orbicollis in each trial was in contact with the mouse carcass - pust.carcass.contact = total number of minutes the N. pustulatus in each trial was in contact with the mouse carcass - end.dist.orb = the distance between the N. orbicollis and the mouse carcass at the end of each trial (7am) (in centimeters) - end.dist.pust = the distance between the N. pustulatus and the mouse carcass at the end of each trial (7am) (in centimeters) - orb.sex = the sex of the N. orbicollis beetle used [file peerj-11-16090-s002.csv]

trial	exp.start.date	orb.wt	pust.wt	10g.wt	orb.mass	pust.mass	orb.wins.aggressive	pust.wins.aggressive	orb.wins.all	pust.wins.all	first.to.carcass	orb.carcass.contact	pust.carcass.contact	end.dist.orb	end.dist.pust	orb.sex	pust.sex	mouse.wt	50g.wt	mouse.mass	date.collected.orb	date.collected.pust	days.held.orb	days.held.pust	notes
1	04-Jun-21	0.44	0.239	9.995	0.44	0.239	17	0	27	0	orbicollis	521	30	0	8.5	male	male	46.5	50	46.5	02-Jun-21	02-Jun-21	2	2
2	07-Jun-21	0.301	0.435	9.999	0.301	0.435	0	4	0	16	pustulatus	158	299	8.5	7.5	female	female	34.9	50	34.9	05-Jun-21	05-Jun-21	2	2
3	07-Jun-21	0.803	0.299	9.993	0.804	0.299	15	0	19	0	orbicollis	154	88	10.5	3	female	female	43.1	50	43.1	05-Jun-21	05-Jun-21	2	2
4	08-Jun-21	0.458	0.365	9.997	0.458	0.365	14	0	17	1	pustulatus	307	138	6	8	male	male	34.3	50	34.3	06-Jun-21	06-Jun-21	2	2
5	08-Jun-21	0.556	0.6	9.994	0.556	0.6	0	9	0	10	pustulatus	116	397	9	0.5	female	female	39.4	50	39.4	06-Jun-21	06-Jun-21	2	2	N. orbicollis lost everything below the femur on the rear leg, right hand side (tibia and tarsi were removed), likely in fight with larger pustulatus (the orbicollis was fine at the start of the trial)
6	09-Jun-21	0.916	0.318	9.995	0.916	0.318	5	0	6	0	orbicollis	285	18	8.5	4	female	female	35.8	50	35.8	07-Jun-21	07-Jun-21	2	2
7	10-Jun-21	0.509	0.484	9.999	0.509	0.484	0	6	1	9	pustulatus	1	123	11.5	3.5	male	male	41.7	50	41.7	08-Jun-21	07-Jun-21	2	3
8	10-Jun-21	0.379	0.458	9.991	0.379	0.458	1	22	3	38	orbicollis	173	334	8.5	6.5	female	female	40.2	50	40.2	07-Jun-21	07-Jun-21	3	3
9	11-Jun-21	0.686	0.352	9.987	0.687	0.352	20	0	23	0	orbicollis	504	83	7	9	male	male	31.9	50	31.9	09-Jun-21	09-Jun-21	2	2
10	11-Jun-21	0.212	0.375	9.99	0.212	0.375	1	4	1	4	pustulatus	286	315	2.5	6.5	male	male	38.9	50	38.9	09-Jun-21	09-Jun-21	2	2	pustulatus walking around and flying at 7am; initially 6.5cm, then 13cm in corner when removed
11	12-Jun-21	0.426	0.378	9.987	0.427	0.378	24	0	29	3	pustulatus	492	88	0	5.5	male	male	30.6	50	30.6	09-Jun-21	09-Jun-21	3	3	orbicollis underneath mouse in contact with it
12	12-Jun-21	0.514	0.709	9.988	0.515	0.71	6	4	7	15	pustulatus	156	344	4.5	2	male	male	37.4	50	37.4	09-Jun-21	09-Jun-21	3	3
13	13-Jun-21	0.354	0.649	9.988	0.354	0.65	1	15	1	30	pustulatus	89	454	13.5	1.5	male	male	45	50	45	09-Jun-21	09-Jun-21	4	4
14	13-Jun-21	0.762	0.502	9.987	0.763	0.503	24	2	27	2	pustulatus	307	383	21	12	female	female	40.2	50	40.2	09-Jun-21	09-Jun-21	4	4
15	14-Jun-21	0.616	0.275	9.991	0.617	0.275	11	1	15	1	orbicollis	221	259	10	0	male	male	31.7	50	31.7	09-Jun-21	09-Jun-21	5	5	pustulatus on mouse underneath, mouse partly buried
16	14-Jun-21	0.704	0.528	9.988	0.705	0.529	0	2	1	12	pustulatus	157	604	0	0	female	female	37.8	50	37.8	09-Jun-21	09-Jun-21	5	5	both on mouse underneath; orb underneath body, pust near head
17	16-Jun-21	0.528	0.454	9.987	0.529	0.455	7	0	7	0	orbicollis	367	442	2	0	male	male	45.4	50	45.4	14-Jun-21	14-Jun-21	2	2	window open nearby; some condensation on the glass by morning; pustulatus up against the mouse on the opposite side to orbicollis
