# Supplementary material for: Behavioral dominance interactions between two species of burying beetles (Nicrophorus orbicollis and Nicrophorus pustulatus)
Source: PeerJ. 2023 Nov 23;11:e16090. doi: 10.7717/peerj.16090 (PMC10676716; doi:10.7717/peerj.16090)
Supplement: Supplemental Information 3 [file peerj-11-16090-s003.txt]

ReadMe for Y.D. Vangenne, B. Sheppard, and P.R. Martin. Behavioral dominance interactions between two species of burying beetle (Nicrophorus orbicollis and Nicrophorus pustulatus)

This readme file describes the variables in the file 'pust.orb.trials.summary.csv' that formed the basis for the above manuscript, along with the file 'dat.beetle.interactions.csv'. The format is comma delimited (csv). The file corresponds to the R code analysis also archived with this file. For any further queries please contact: yohannav@outlook.com

trial = numbered rows of data listing trials 1-17

exp.start.date = experiment start date; the date each trial began

orb.wt = weight of the N. orbicollis beetle used in that trial, measured in grams

pust.wt = weight of the N. pustulatus beetle used in that trial, measured in grams

10g.wt = 10g standard weighed in each trial; used as a reference for calculating the mass of individual beetles from weights

orb.mass = orb.wt x (10 / 10g.wt) (in grams)

pust.mass = pust.wt x (10 / 10g.wt) (in grams) 

orb.wins.aggressive = tally of how many aggressive physical interactions (as described in the manuscript) were won by the N. orbicollis in each trial 

pust.wins.aggressive = tally of how many aggressive physical interactions (as described in the manuscript) were won by the N. pustulatus in each trial 

orb.wins.all = tally of the total number of interactions won by the N. orbicollis in each trial

pust.wins.all = tally of the total number of interactions won by the N. pustulatus in each trial 

first.to.carcass = which beetle made first contact with the carcass in each trial 

orb.carcass.contact = total number of minutes the N. orbicollis in each trial was in contact with the mouse carcass

pust.carcass.contact = total number of minutes the N. pustulatus in each trial was in contact with the mouse carcass

end.dist.orb = the distance between the N. orbicollis and the mouse carcass at the end of each trial (7am) (in centimeters)

end.dist.pust = the distance between the N. pustulatus and the mouse carcass at the end of each trial (7am) (in centimeters)

orb.sex = the sex of the N. orbicollis beetle used in each trial 

pust.sex = the sex of the N. pustulatus beetle used in each trial 

mouse.wt = weight of the mouse carcass used in each trial (in grams, weighed prior to the trial start)

50g.wt = 50g standard weighed in each trial; used as a reference for calculating the mass of mice from weights

mouse.mass = mouse.wt x (50 / 50g.wt) (in grams) 

date.collected.orb = date the N. orbicollis beetle used in each trial was collected

date.collected.pust = date the N. pustulatus beetle used in each trial was collected

days.held.orb = how many days the N. orbicollis in each trial was held in captivity before the trial start

days.held.pust = how many days the N. pustulatus in each trial was held in captivity before the trial start

notes = any additional notes relating to specific trials 
