# Supplementary material for: Behavioral dominance interactions between two species of burying beetles (Nicrophorus orbicollis and Nicrophorus pustulatus)
Source: PeerJ. 2023 Nov 23;11:e16090. doi: 10.7717/peerj.16090 (PMC10676716; doi:10.7717/peerj.16090)
Supplement: Supplemental Information 4 — The data describing every interaction throughout trials. The data includes who initiated each interaction, frequency and duration of interactions, interaction type, as well as outcome. For definitions of interaction types, see ‘Materials & Methods: Interactions between beetles”. Variables: - interaction.no = numbered individual interactions between beetle pairs (one N. orbicollis, one N. pustulatus) sorted chronologically from beginning of trial 1 to the end of trial 17. - Initiating.species = the species that initiated the interaction in each row - O.Sex = the sex of the N. orbicollis beetle in each interaction - P.Sex = the sex of the N. pustulatus beetle in each interaction - Trial = trial number, indicates in which trial the interaction took place - Date = date the trial began, respective to the interaction - Start.time = time in each trial that the interaction began, in hours:minutes:seconds - Amount.of.time (s) = the duration of each interaction, rounded to the nearest second - Interaction.code = interaction types were sorted into one of categories numbered 1-4, corresponding to the interaction type (see below) - Interaction = one of 4 interaction types: (1) aggressive physical interaction, (2) avoidance interaction, (3) neutral interaction, (4) other interaction; see manuscript for definitions of each category - Winner = which species won the interaction, if the interaction resulted in a winner and loser (either N. orbicollis, N. pustulatus, or NA); see manuscript for how a winner and loser were determined - Initiator.winner = 0 refers to when the initiator of the interaction lost, and 1 refers to when the initiator of the interaction won [file peerj-11-16090-s004.csv]

interaction.no	Initiating.species	O.Sex	P.Sex	Trial	Date	Start.time	Amount.of.time (s)	Interaction.code	Interaction	Winner	Initiator.winner
1	orbicollis	M	M	1	04-Jun-21	21:35:00	3	3	neutral interaction	NA	NA
2	orbicollis	M	M	1	04-Jun-21	21:43:00	2	3	neutral interaction	NA	NA
3	orbicollis	M	M	1	04-Jun-21	22:45:00	1	3	neutral interaction	NA	NA
4	orbicollis	M	M	1	04-Jun-21	22:45:00	4	3	neutral interaction	NA	NA
5	orbicollis	M	M	1	04-Jun-21	22:45:00	5	1	aggressive physical interaction	orbicollis	1
6	orbicollis	M	M	1	04-Jun-21	22:46:00	2	3	neutral interaction	NA	NA
7	orbicollis	M	M	1	04-Jun-21	22:47:00	2	3	neutral interaction	NA	NA
8	orbicollis	M	M	1	04-Jun-21	22:52:00	12	1	aggressive physical interaction	orbicollis	1
9	orbicollis	M	M	1	04-Jun-21	22:54:00	4	1	aggressive physical interaction	orbicollis	1
10	orbicollis	M	M	1	04-Jun-21	23:04:00	19	1	aggressive physical interaction	orbicollis	1
11	orbicollis	M	M	1	04-Jun-21	23:22:00	5	2	avoidance interaction	orbicollis	1
12	orbicollis	M	M	1	04-Jun-21	23:45:00	16	1	aggressive physical interaction	orbicollis	1
13	orbicollis	M	M	1	04-Jun-21	23:46:00	27	4	other interaction	orbicollis	1
14	pustulatus	M	M	1	04-Jun-21	23:48:00	1	2	avoidance interaction	orbicollis	0
15	orbicollis	M	M	1	04-Jun-21	23:55:00	4	1	aggressive physical interaction	orbicollis	1
16	pustulatus	M	M	1	04-Jun-21	23:55:00	1	2	avoidance interaction	orbicollis	0
17	orbicollis	M	M	1	04-Jun-21	23:55:00	3	1	aggressive physical interaction	orbicollis	1
18	pustulatus	M	M	1	04-Jun-21	23:57:00	2	2	avoidance interaction	orbicollis	0
19	pustulatus	M	M	1	04-Jun-21	23:57:00	3	1	aggressive physical interaction	orbicollis	0
20	orbicollis	M	M	1	04-Jun-21	0:06:00	9	1	aggressive physical interaction	orbicollis	1
21	orbicollis	M	M	1	04-Jun-21	0:06:00	2	2	avoidance interaction	orbicollis	1
22	NA	M	M	1	04-Jun-21	0:09:00	1	2	avoidance interaction	orbicollis	0
23	orbicollis	M	M	1	04-Jun-21	0:09:00	5	1	aggressive physical interaction	orbicollis	1
24	NA	M	M	1	04-Jun-21	0:09:00	1	2	avoidance interaction	orbicollis	0
25	orbicollis	M	M	1	04-Jun-21	0:12:00	4	3	neutral interaction	NA	NA
26	orbicollis	M	M	1	04-Jun-21	0:12:00	1	3	neutral interaction	NA	NA
27	orbicollis	M	M	1	04-Jun-21	0:14:00	1	3	neutral interaction	NA	NA
28	orbicollis	M	M	1	04-Jun-21	0:13:00	2	2	avoidance interaction	orbicollis	1
29	NA	M	M	1	04-Jun-21	0:18:00	1	3	neutral interaction	NA	NA
30	orbicollis	M	M	1	04-Jun-21	0:19:00	1	3	neutral interaction	NA	NA
31	orbicollis	M	M	1	04-Jun-21	0:19:00	5	1	aggressive physical interaction	orbicollis	1
32	orbicollis	M	M	1	04-Jun-21	0:21:00	32	1	aggressive physical interaction	orbicollis	1
33	orbicollis	M	M	1	04-Jun-21	0:22:00	7	3	neutral interaction	orbicollis	1
34	orbicollis	M	M	1	04-Jun-21	0:24:00	25	1	aggressive physical interaction	orbicollis	1
35	orbicollis	M	M	1	04-Jun-21	0:28:00	30	1	aggressive physical interaction	orbicollis	1
36	orbicollis	M	M	1	04-Jun-21	0:29:00	11	1	aggressive physical interaction	NA	NA
37	orbicollis	M	M	1	04-Jun-21	0:30:00	6	3	neutral interaction	NA	NA
38	orbicollis	M	M	1	04-Jun-21	0:34:00	1	3	neutral interaction	NA	NA
39	orbicollis	M	M	1	04-Jun-21	0:35:00	1	3	neutral interaction	NA	NA
40	orbicollis	M	M	1	04-Jun-21	0:37:00	1	3	neutral interaction	NA	NA
41	orbicollis	M	M	1	04-Jun-21	0:39:00	1	3	neutral interaction	NA	NA
42	orbicollis	M	M	1	04-Jun-21	0:39:00	1	3	neutral interaction	NA	NA
43	orbicollis	M	M	1	04-Jun-21	0:40:00	1	3	neutral interaction	NA	NA
44	orbicollis	M	M	1	04-Jun-21	0:48:00	1	3	neutral interaction	NA	NA
45	orbicollis	M	M	1	04-Jun-21	0:51:00	1	3	neutral interaction	NA	NA
46	orbicollis	M	M	1	04-Jun-21	0:52:00	1	3	neutral interaction	NA	NA
47	orbicollis	M	M	1	04-Jun-21	0:53:00	2	3	neutral interaction	NA	NA
48	orbicollis	M	M	1	04-Jun-21	0:53:00	1	3	neutral interaction	NA	NA
49	orbicollis	M	M	1	04-Jun-21	0:56:00	1	3	neutral interaction	NA	NA
50	orbicollis	M	M	1	04-Jun-21	0:56:00	1	3	neutral interaction	NA	NA
51	orbicollis	M	M	1	04-Jun-21	1:01:00	1	3	neutral interaction	NA	NA
52	orbicollis	M	M	1	04-Jun-21	1:02:00	1	3	neutral interaction	NA	NA
53	orbicollis	M	M	1	04-Jun-21	1:03:00	1	3	neutral interaction	NA	NA
54	orbicollis	M	M	1	04-Jun-21	1:03:00	1	3	neutral interaction	NA	NA
55	orbicollis	M	M	1	04-Jun-21	1:05:00	1	3	neutral interaction	NA	NA
56	orbicollis	M	M	1	04-Jun-21	1:06:00	1	3	neutral interaction	NA	NA
57	orbicollis	M	M	1	04-Jun-21	1:07:00	1	3	neutral interaction	NA	NA
58	orbicollis	M	M	1	04-Jun-21	1:07:00	1	3	neutral interaction	NA	NA
59	orbicollis	M	M	1	04-Jun-21	1:09:00	2	3	neutral interaction	NA	NA
60	orbicollis	M	M	1	04-Jun-21	1:09:00	1	3	neutral interaction	NA	NA
61	orbicollis	M	M	1	04-Jun-21	1:16:00	27	1	aggressive physical interaction	orbicollis	1
62	orbicollis	M	M	1	04-Jun-21	1:17:00	13	1	aggressive physical interaction	orbicollis	1
63	orbicollis	M	M	1	04-Jun-21	1:18:00	37	1	aggressive physical interaction	orbicollis	1
64	orbicollis	M	M	1	04-Jun-21	1:22:00	1	3	neutral interaction	NA	NA
65	orbicollis	M	M	1	04-Jun-21	1:22:00	1	3	neutral interaction	NA	NA
66	orbicollis	M	M	1	04-Jun-21	1:25:00	1	3	neutral interaction	NA	NA
67	orbicollis	M	M	1	04-Jun-21	1:27:00	1	3	neutral interaction	NA	NA
68	orbicollis	M	M	1	04-Jun-21	1:33:00	1	3	neutral interaction	NA	NA
69	orbicollis	M	M	1	04-Jun-21	1:42:00	1	3	neutral interaction	NA	NA
70	orbicollis	M	M	1	04-Jun-21	1:42:00	1	3	neutral interaction	NA	NA
71	orbicollis	M	M	1	04-Jun-21	1:44:00	1	3	neutral interaction	NA	NA
72	orbicollis	M	M	1	04-Jun-21	1:45:00	1	3	neutral interaction	NA	NA
73	orbicollis	M	M	1	04-Jun-21	1:47:00	1	3	neutral interaction	NA	NA
74	orbicollis	M	M	1	04-Jun-21	2:06:00	1	3	neutral interaction	NA	NA
75	orbicollis	M	M	1	04-Jun-21	2:06:00	1	3	neutral interaction	NA	NA
76	orbicollis	M	M	1	04-Jun-21	2:07:00	1	3	neutral interaction	NA	NA
77	orbicollis	M	M	1	04-Jun-21	2:15:00	1	3	neutral interaction	NA	NA
78	orbicollis	M	M	1	04-Jun-21	2:45:00	1	3	neutral interaction	NA	NA
79	orbicollis	M	M	1	04-Jun-21	2:46:00	1	3	neutral interaction	NA	NA
80	orbicollis	M	M	1	04-Jun-21	3:19:00	1	3	neutral interaction	NA	NA
81	orbicollis	M	M	1	04-Jun-21	3:26:00	1	3	neutral interaction	NA	NA
82	orbicollis	M	M	1	04-Jun-21	3:47:00	1	3	neutral interaction	NA	NA
83	orbicollis	M	M	1	04-Jun-21	3:54:00	1	3	neutral interaction	NA	NA
84	orbicollis	M	M	1	04-Jun-21	4:15:00	1	3	neutral interaction	NA	NA
85	orbicollis	M	M	1	04-Jun-21	4:29:00	1	3	neutral interaction	NA	NA
86	orbicollis	M	M	1	04-Jun-21	4:30:00	1	3	neutral interaction	NA	NA
87	orbicollis	M	M	1	04-Jun-21	5:03:00	5	4	other interaction	NA	NA
1	NA	F	F	2	07-Jun-21	22:41:00	11	1	aggressive physical interaction	pustulatus	0
2	orbicollis	F	F	2	07-Jun-21	22:51:00	2	2	avoidance interaction	pustulatus	0
3	orbicollis	F	F	2	07-Jun-21	23:27:00	3	2	avoidance interaction	pustulatus	0
4	orbicollis	F	F	2	07-Jun-21	23:34:00	2	2	avoidance interaction	pustulatus	0
5	NA	F	F	2	07-Jun-21	23:46:00	3	4	other interaction	pustulatus	0
6	NA	F	F	2	08-Jun-21	0:46:00	4	4	other interaction	pustulatus	0
7	orbicollis	F	F	2	08-Jun-21	1:01:00	6	1	aggressive physical interaction	pustulatus	0
8	NA	F	F	2	08-Jun-21	1:09:00	9	4	other interaction	pustulatus	0
9	pustulatus	F	F	2	08-Jun-21	1:13:00	15	1	aggressive physical interaction	pustulatus	1
10	pustulatus	F	F	2	08-Jun-21	2:05:00	2	4	other interaction	pustulatus	1
11	pustulatus	F	F	2	08-Jun-21	2:34:00	8	1	aggressive physical interaction	pustulatus	1
12	NA	F	F	2	08-Jun-21	2:52:00	4	4	other interaction	pustulatus	0
13	orbicollis	F	F	2	08-Jun-21	4:02:00	3	2	avoidance interaction	pustulatus	0
14	NA	F	F	2	08-Jun-21	5:02:00	2	4	other interaction	pustulatus	0
15	NA	F	F	2	08-Jun-21	5:39:00	2	4	other interaction	pustulatus	0
16	NA	F	F	2	08-Jun-21	5:45:00	5	4	other interaction	pustulatus	0
1	orbicollis	F	F	3	07-Jun-21	21:36:00	26	1	aggressive physical interaction	orbicollis	1
2	orbicollis	F	F	3	07-Jun-21	21:44:00	6	1	aggressive physical interaction	orbicollis	1
3	orbicollis	F	F	3	07-Jun-21	21:48:00	12	1	aggressive physical interaction	orbicollis	1
4	orbicollis	F	F	3	07-Jun-21	21:56:00	7	1	aggressive physical interaction	NA	NA
5	orbicollis	F	F	3	07-Jun-21	21:58:00	2	3	neutral interaction	NA	NA
6	orbicollis	F	F	3	07-Jun-21	22:07:00	52	1	aggressive physical interaction	orbicollis	1
7	orbicollis	F	F	3	07-Jun-21	22:08:00	52	1	aggressive physical interaction	orbicollis	1
8	orbicollis	F	F	3	07-Jun-21	22:41:00	35	1	aggressive physical interaction	orbicollis	1
9	orbicollis	F	F	3	07-Jun-21	22:49:00	11	3	neutral interaction	NA	NA
10	orbicollis	F	F	3	07-Jun-21	22:49:00	12	1	aggressive physical interaction	NA	NA
11	orbicollis	F	F	3	07-Jun-21	23:12:00	14	3	neutral interaction	NA	NA
12	orbicollis	F	F	3	07-Jun-21	23:36:00	6	3	neutral interaction	NA	NA
13	orbicollis	F	F	3	07-Jun-21	23:36:00	17	1	aggressive physical interaction	orbicollis	1
14	orbicollis	F	F	3	07-Jun-21	0:09:00	7	1	aggressive physical interaction	orbicollis	1
15	orbicollis	F	F	3	07-Jun-21	0:29:00	25	1	aggressive physical interaction	orbicollis	1
16	orbicollis	F	F	3	07-Jun-21	1:37:00	5	3	neutral interaction	orbicollis	1
17	orbicollis	F	F	3	07-Jun-21	1:51:00	19	3	neutral interaction	orbicollis	1
18	orbicollis	F	F	3	07-Jun-21	2:56:00	5	1	aggressive physical interaction	NA	NA
19	orbicollis	F	F	3	07-Jun-21	2:57:00	5	3	neutral interaction	NA	NA
20	orbicollis	F	F	3	07-Jun-21	2:57:00	8	1	aggressive physical interaction	orbicollis	1
21	orbicollis	F	F	3	07-Jun-21	3:00:00	10	1	aggressive physical interaction	orbicollis	1
22	orbicollis	F	F	3	07-Jun-21	3:11:00	4	3	neutral interaction	NA	NA
23	orbicollis	F	F	3	07-Jun-21	4:05:00	17	1	aggressive physical interaction	orbicollis	1
24	orbicollis	F	F	3	07-Jun-21	4:26:00	15	1	aggressive physical interaction	orbicollis	1
25	orbicollis	F	F	3	07-Jun-21	5:29:00	28	1	aggressive physical interaction	orbicollis	1
26	orbicollis	F	F	3	07-Jun-21	5:35:00	12	3	neutral interaction	NA	NA
27	pustulatus	F	F	3	07-Jun-21	6:01:00	37	2	avoidance interaction	orbicollis	0
28	pustulatus	F	F	3	07-Jun-21	6:02:00	24	1	aggressive physical interaction	orbicollis	0
29	pustulatus	F	F	3	07-Jun-21	6:04:00	29	2	avoidance interaction	orbicollis	0
30	orbicollis	F	F	3	07-Jun-21	6:27:00	19	3	neutral interaction	NA	NA
31	orbicollis	F	F	3	07-Jun-21	6:35:00	12	3	neutral interaction	NA	NA
1	pustulatus	M	M	4	08-Jun-21	21:49:00	34	1	aggressive physical interaction	orbicollis	0
2	orbicollis	M	M	4	08-Jun-21	22:23:00	22	1	aggressive physical interaction	orbicollis	1
3	orbicollis	M	M	4	08-Jun-21	23:06:00	11	1	aggressive physical interaction	orbicollis	1
4	orbicollis	M	M	4	08-Jun-21	23:17:00	74	1	aggressive physical interaction	orbicollis	1
5	orbicollis	M	M	4	08-Jun-21	23:21:00	17	1	aggressive physical interaction	orbicollis	1
6	orbicollis	M	M	4	08-Jun-21	23:22:00	182	1	aggressive physical interaction	orbicollis	1
7	orbicollis	M	M	4	08-Jun-21	23:36:00	7	3	neutral interaction	NA	NA
8	orbicollis	M	M	4	08-Jun-21	23:39:00	1	2	avoidance interaction	NA	NA
9	pustulatus	M	M	4	08-Jun-21	23:48:00	1	2	avoidance interaction	orbicollis	0
10	pustulatus	M	M	4	08-Jun-21	23:51:00	1	2	avoidance interaction	orbicollis	0
11	orbicollis	M	M	4	08-Jun-21	1:10:00	4	1	aggressive physical interaction	orbicollis	1
12	orbicollis	M	M	4	08-Jun-21	2:14:00	1	1	aggressive physical interaction	orbicollis	1
13	orbicollis	M	M	4	08-Jun-21	2:33:00	20	1	aggressive physical interaction	orbicollis	1
14	orbicollis	M	M	4	08-Jun-21	2:42:00	4	2	avoidance interaction	orbicollis	1
15	orbicollis	M	M	4	08-Jun-21	2:53:00	4	3	neutral interaction	NA	NA
16	orbicollis	M	M	4	08-Jun-21	2:57:00	50	1	aggressive physical interaction	orbicollis	1
17	orbicollis	M	M	4	08-Jun-21	3:02:00	145	1	aggressive physical interaction	orbicollis	1
18	orbicollis	M	M	4	08-Jun-21	3:06:00	12	3	neutral interaction	NA	NA
19	orbicollis	M	M	4	08-Jun-21	3:09:00	3	3	neutral interaction	NA	NA
20	orbicollis	M	M	4	08-Jun-21	3:10:00	3	3	neutral interaction	NA	NA
21	orbicollis	M	M	4	08-Jun-21	3:10:00	3	3	neutral interaction	NA	NA
22	orbicollis	M	M	4	08-Jun-21	3:14:00	12	3	neutral interaction	NA	NA
23	orbicollis	M	M	4	08-Jun-21	3:14:00	4	3	neutral interaction	NA	NA
24	orbicollis	M	M	4	08-Jun-21	3:15:00	2	3	neutral interaction	NA	NA
25	orbicollis	M	M	4	08-Jun-21	3:15:00	268	1	aggressive physical interaction	orbicollis	1
26	orbicollis	M	M	4	08-Jun-21	3:51:00	21	3	neutral interaction	NA	NA
27	orbicollis	M	M	4	08-Jun-21	3:58:00	18	3	neutral interaction	NA	NA
28	orbicollis	M	M	4	08-Jun-21	3:58:00	4	3	neutral interaction	NA	NA
29	orbicollis	M	M	4	08-Jun-21	5:08:00	88	1	aggressive physical interaction	orbicollis	1
30	pustulatus	M	M	4	08-Jun-21	5:14:00	7	2	avoidance interaction	pustulatus	1
31	orbicollis	M	M	4	08-Jun-21	5:50:00	20	1	aggressive physical interaction	orbicollis	1
1	orbicollis	F	F	5	08-Jun-21	21:42:00	8	1	aggressive physical interaction	pustulatus	0
2	orbicollis	F	F	5	08-Jun-21	21:51:00	10	1	aggressive physical interaction	pustulatus	0
3	orbicollis	F	F	5	08-Jun-21	0:23:00	51	1	aggressive physical interaction	pustulatus	0
4	pustulatus	F	F	5	08-Jun-21	0:34:00	6	1	aggressive physical interaction	pustulatus	1
5	orbicollis	F	F	5	08-Jun-21	1:28:00	1	1	aggressive physical interaction	pustulatus	0
6	pustulatus	F	F	5	08-Jun-21	1:41:00	10	3	neutral interaction	NA	NA
7	orbicollis	F	F	5	08-Jun-21	3:17:00	1	2	avoidance interaction	pustulatus	0
8	orbicollis	F	F	5	08-Jun-21	3:19:00	32	1	aggressive physical interaction	pustulatus	0
9	orbicollis	F	F	5	08-Jun-21	3:20:00	1	1	aggressive physical interaction	pustulatus	0
10	orbicollis	F	F	5	08-Jun-21	3:22:00	1	3	neutral interaction	NA	NA
11	orbicollis	F	F	5	08-Jun-21	3:22:00	1	3	neutral interaction	NA	NA
12	orbicollis	F	F	5	08-Jun-21	3:25:00	1	3	neutral interaction	NA	NA
13	orbicollis	F	F	5	08-Jun-21	3:27:00	15	1	aggressive physical interaction	pustulatus	0
14	orbicollis	F	F	5	08-Jun-21	5:06:00	2	3	neutral interaction	NA	NA
15	pustulatus	F	F	5	08-Jun-21	5:11:00	4	3	neutral interaction	NA	NA
16	orbicollis	F	F	5	08-Jun-21	5:12:00	3	3	neutral interaction	NA	NA
17	orbicollis	F	F	5	08-Jun-21	5:12:00	3	3	neutral interaction	NA	NA
18	orbicollis	F	F	5	08-Jun-21	6:45:00	50	1	aggressive physical interaction	pustulatus	0
1	pustulatus	F	F	6	09-Jun-21	18:00:00	413	3	neutral interaction	NA	NA
2	orbicollis	F	F	6	09-Jun-21	18:08:00	4	3	neutral interaction	NA	NA
3	orbicollis	F	F	6	09-Jun-21	18:09:00	2	3	neutral interaction	NA	NA
4	orbicollis	F	F	6	09-Jun-21	18:10:00	32	3	neutral interaction	NA	NA
5	orbicollis	F	F	6	09-Jun-21	18:17:00	10	3	neutral interaction	NA	NA
6	orbicollis	F	F	6	09-Jun-21	18:18:00	2	3	neutral interaction	NA	NA
7	orbicollis	F	F	6	09-Jun-21	22:54:00	1	3	neutral interaction	NA	NA
8	orbicollis	F	F	6	09-Jun-21	23:46:00	6	3	neutral interaction	NA	NA
9	orbicollis	F	F	6	09-Jun-21	0:09:00	22	3	neutral interaction	NA	NA
10	orbicollis	F	F	6	09-Jun-21	0:15:00	2	3	neutral interaction	NA	NA
11	orbicollis	F	F	6	09-Jun-21	0:22:00	11	1	aggressive physical interaction	orbicollis	1
12	orbicollis	F	F	6	09-Jun-21	1:58:00	4	1	aggressive physical interaction	orbicollis	1
13	orbicollis	F	F	6	09-Jun-21	2:50:00	10	1	aggressive physical interaction	orbicollis	1
14	orbicollis	F	F	6	09-Jun-21	4:16:00	3	1	aggressive physical interaction	orbicollis	1
15	orbicollis	F	F	6	09-Jun-21	4:37:00	17	1	aggressive physical interaction	orbicollis	1
16	orbicollis	F	F	6	09-Jun-21	4:46:00	10	2	avoidance interaction	orbicollis	1
1	orbicollis	M	M	7	10-Jun-21	22:44:00	2	3	neutral interaction	NA	NA
2	orbicollis	M	M	7	10-Jun-21	22:51:19	9	2	avoidance interaction	pustulatus	0
3	orbicollis	M	M	7	10-Jun-21	22:59:30	2	3	neutral interaction	NA	NA
4	orbicollis	M	M	7	10-Jun-21	22:02:59	2	3	neutral interaction	NA	NA
5	pustulatus	M	M	7	10-Jun-21	23:36:20	60	3	neutral interaction	NA	NA
6	pustulatus	M	M	7	10-Jun-21	0:34:30	36	3	neutral interaction	NA	NA
7	orbicollis	M	M	7	10-Jun-21	0:47:37	39	1	aggressive physical interaction	pustulatus	0
8	pustulatus	M	M	7	10-Jun-21	0:51:00	7	1	aggressive physical interaction	pustulatus	1
9	orbicollis	M	M	7	10-Jun-21	0:52:01	2	3	neutral interaction	NA	NA
10	pustulatus	M	M	7	10-Jun-21	1:14:38	48	3	neutral interaction	NA	NA
11	orbicollis	M	M	7	10-Jun-21	1:15:26	13	1	aggressive physical interaction	pustulatus	0
12	pustulatus	M	M	7	10-Jun-21	1:20:48	27	2	avoidance interaction	pustulatus	1
13	pustulatus	M	M	7	10-Jun-21	1:24:34	54	1	aggressive physical interaction	pustulatus	1
14	orbicollis	M	M	7	10-Jun-21	1:28:06	14	1	aggressive physical interaction	pustulatus	0
15	pustulatus	M	M	7	10-Jun-21	2:13:43	64	3	neutral interaction	NA	NA
16	orbicollis	M	M	7	10-Jun-21	2:14:47	6	1	aggressive physical interaction	pustulatus	0
17	pustulatus	M	M	7	10-Jun-21	2:19:08	156	3	neutral interaction	NA	NA
18	orbicollis	M	M	7	10-Jun-21	2:21:44	1	2	avoidance interaction	pustulatus	0
19	pustulatus	M	M	7	10-Jun-21	5:43:47	3	4	other	orbicollis	0
1	orbicollis	F	F	8	10-Jun-21	18:21:00	47	4	other	NA	NA
2	orbicollis	F	F	8	10-Jun-21	21:37:00	3	3	neutral interaction	NA	NA
3	orbicollis	F	F	8	10-Jun-21	21:44:00	2	3	neutral interaction	NA	NA
4	orbicollis	F	F	8	10-Jun-21	21:46:00	4	2	avoidance interaction	orbicollis	1
5	orbicollis	F	F	8	10-Jun-21	21:47:00	4	1	avoidance interaction	orbicollis	1
6	orbicollis	F	F	8	10-Jun-21	21:47:00	3	3	neutral interaction	NA	NA
7	orbicollis	F	F	8	10-Jun-21	21:53:00	3	3	neutral interaction	NA	NA
8	orbicollis	F	F	8	10-Jun-21	21:53:00	15	1	physical interaction	NA	NA
9	orbicollis	F	F	8	10-Jun-21	21:53:00	3	3	neutral interaction	NA	NA
10	orbicollis	F	F	8	10-Jun-21	21:54:00	6	3	neutral interaction	NA	NA
11	orbicollis	F	F	8	10-Jun-21	21:54:00	3	3	neutral interaction	NA	NA
12	orbicollis	F	F	8	10-Jun-21	21:54:00	7	3	neutral interaction	NA	NA
13	orbicollis	F	F	8	10-Jun-21	21:55:00	5	3	neutral interaction	NA	NA
14	orbicollis	F	F	8	10-Jun-21	21:55:00	2	3	neutral interaction	NA	NA
15	orbicollis	F	F	8	10-Jun-21	21:56:00	1	3	neutral interaction	NA	NA
16	orbicollis	F	F	8	10-Jun-21	22:00:00	1	3	neutral interaction	NA	NA
17	orbicollis	F	F	8	10-Jun-21	22:08:00	3	2	avoidance interaction	orbicollis	1
18	orbicollis	F	F	8	10-Jun-21	22:08:00	3	3	neutral interaction	NA	NA
19	orbicollis	F	F	8	10-Jun-21	22:09:00	1	3	neutral interaction	NA	NA
20	orbicollis	F	F	8	10-Jun-21	22:09:00	2	3	neutral interaction	NA	NA
21	orbicollis	F	F	8	10-Jun-21	22:12:00	1	3	neutral interaction	NA	NA
22	orbicollis	F	F	8	10-Jun-21	22:15:00	2	3	neutral interaction	NA	NA
23	orbicollis	F	F	8	10-Jun-21	22:16:00	3	3	neutral interaction	NA	NA
24	orbicollis	F	F	8	10-Jun-21	22:17:00	3	3	neutral interaction	NA	NA
25	orbicollis	F	F	8	10-Jun-21	22:18:00	1	3	neutral interaction	NA	NA
26	orbicollis	F	F	8	10-Jun-21	22:27:00	5	4	other interaction	NA	NA
27	orbicollis	F	F	8	10-Jun-21	22:29:00	8	4	other interaction	NA	NA
28	pustulatus	F	F	8	10-Jun-21	22:34:00	72	3	neutral interaction	NA	NA
29	pustulatus	F	F	8	10-Jun-21	22:36:00	60	1	physical interaction	pustulatus	1
30	orbicollis	F	F	8	10-Jun-21	22:38:00	12	4	other interaction	NA	NA
31	orbicollis	F	F	8	10-Jun-21	22:38:00	14	4	other interaction	NA	NA
32	orbicollis	F	F	8	10-Jun-21	22:43:00	3	3	neutral interaction	NA	NA
33	pustulatus	F	F	8	10-Jun-21	22:52:00	27	1	physical interaction	pustulatus	1
34	pustulatus	F	F	8	10-Jun-21	23:13:00	5	2	avoidance interaction	pustulatus	1
35	pustulatus	F	F	8	10-Jun-21	23:15:00	6	4	other interaction	pustulatus	1
36	pustulatus	F	F	8	10-Jun-21	23:33:00	10	4	other interaction	pustulatus	1
37	pustulatus	F	F	8	10-Jun-21	23:40:00	72	1	physical interaction	pustulatus	1
38	pustulatus	F	F	8	10-Jun-21	23:55:00	6	1	physical interaction	pustulatus	1
39	pustulatus	F	F	8	11-Jun-21	0:17:00	12	4	other interaction	pustulatus	1
40	pustulatus	F	F	8	11-Jun-21	0:34:00	6	2	avoidance interaction	pustulatus	1
41	pustulatus	F	F	8	11-Jun-21	0:47:00	7	4	other interaction	pustulatus	1
42	pustulatus	F	F	8	11-Jun-21	0:49:00	12	1	physical interaction	pustulatus	1
43	orbicollis	F	F	8	11-Jun-21	0:51:00	1	3	neutral interaction	NA	NA
44	orbicollis	F	F	8	11-Jun-21	0:52:00	1	3	neutral interaction	NA	NA
45	orbicollis	F	F	8	11-Jun-21	0:54:00	3	3	neutral interaction	NA	NA
46	orbicollis	F	F	8	11-Jun-21	0:56:00	1	3	neutral interaction	NA	NA
47	orbicollis	F	F	8	11-Jun-21	0:58:00	1	3	neutral interaction	NA	NA
48	orbicollis	F	F	8	11-Jun-21	1:11:00	1	3	neutral interaction	NA	NA
49	orbicollis	F	F	8	11-Jun-21	1:15:00	1	3	neutral interaction	NA	NA
50	orbicollis	F	F	8	11-Jun-21	1:16:00	1	3	neutral interaction	NA	NA
51	orbicollis	F	F	8	11-Jun-21	1:19:00	4	3	neutral interaction	NA	NA
52	pustulatus	F	F	8	11-Jun-21	1:21:00	4	1	physical interaction	pustulatus	1
53	pustulatus	F	F	8	11-Jun-21	1:21:00	5	1	physical interaction	pustulatus	1
54	pustulatus	F	F	8	11-Jun-21	1:22:00	4	4	other interaction	pustulatus	1
55	orbicollis	F	F	8	11-Jun-21	1:22:00	2	3	neutral interaction	NA	NA
56	orbicollis	F	F	8	11-Jun-21	1:23:00	4	3	neutral interaction	NA	NA
57	pustulatus	F	F	8	11-Jun-21	1:24:00	13	1	physical interaction	NA	NA
58	orbicollis	F	F	8	11-Jun-21	1:25:00	3	3	neutral interaction	NA	NA
59	pustulatus	F	F	8	11-Jun-21	1:35:00	4	2	avoidance interaction	pustulatus	1
60	orbicollis	F	F	8	11-Jun-21	1:42:00	2	3	neutral interaction	NA	NA
61	orbicollis	F	F	8	11-Jun-21	1:43:00	2	3	neutral interaction	NA	NA
62	orbicollis	F	F	8	11-Jun-21	1:47:00	4	1	physical interaction	pustulatus	0
63	pustulatus	F	F	8	11-Jun-21	1:48:00	3	1	physical interaction	pustulatus	1
64	pustulatus	F	F	8	11-Jun-21	1:51:00	4	1	physical interaction	pustulatus	1
65	orbicollis	F	F	8	11-Jun-21	1:51:00	1	3	neutral interaction	NA	NA
66	orbicollis	F	F	8	11-Jun-21	1:59:00	10	1	physical interaction	pustulatus	0
67	pustulatus	F	F	8	11-Jun-21	2:04:00	2	3	neutral interaction	NA	NA
68	pustulatus	F	F	8	11-Jun-21	2:09:00	6	1	physical interaction	pustulatus	1
69	orbicollis	F	F	8	11-Jun-21	2:36:00	2	3	neutral interaction	NA	NA
70	pustulatus	F	F	8	11-Jun-21	2:38:00	6	1	physical interaction	pustulatus	1
71	orbicollis	F	F	8	11-Jun-21	2:48:00	3	3	neutral interaction	NA	NA
72	orbicollis	F	F	8	11-Jun-21	2:49:00	2	3	neutral interaction	NA	NA
73	pustulatus	F	F	8	11-Jun-21	2:50:00	3	2	avoidance interaction	pustulatus	1
74	pustulatus	F	F	8	11-Jun-21	2:50:00	4	3	neutral interaction	NA	NA
75	orbicollis	F	F	8	11-Jun-21	3:06:00	3	3	neutral interaction	NA	NA
76	pustulatus	F	F	8	11-Jun-21	3:13:00	4	2	avoidance interaction	pustulatus	1
77	orbicollis	F	F	8	11-Jun-21	3:15:00	2	3	neutral interaction	NA	NA
78	orbicollis	F	F	8	11-Jun-21	3:16:00	2	3	neutral interaction	NA	NA
79	pustulatus	F	F	8	11-Jun-21	3:36:00	6	4	other interaction	pustulatus	1
80	orbicollis	F	F	8	11-Jun-21	3:36:00	3	1	physical interaction	pustulatus	0
81	pustulatus	F	F	8	11-Jun-21	3:36:00	6	1	physical interaction	pustulatus	1
82	pustulatus	F	F	8	11-Jun-21	3:37:00	5	1	physical interaction	pustulatus	1
83	pustulatus	F	F	8	11-Jun-21	3:37:00	6	1	physical interaction	pustulatus	1
84	pustulatus	F	F	8	11-Jun-21	3:41:00	6	4	other interaction	pustulatus	1
85	pustulatus	F	F	8	11-Jun-21	3:54:00	5	1	physical interaction	pustulatus	1
86	pustulatus	F	F	8	11-Jun-21	3:56:00	5	1	physical interaction	pustulatus	1
87	pustulatus	F	F	8	11-Jun-21	4:01:00	4	1	physical interaction	pustulatus	1
88	orbicollis	F	F	8	11-Jun-21	4:03:00	2	3	neutral interaction	NA	NA
89	pustulatus	F	F	8	11-Jun-21	4:03:00	5	1	physical interaction	pustulatus	1
90	orbicollis	F	F	8	11-Jun-21	4:04:00	1	3	neutral interaction	NA	NA
91	pustulatus	F	F	8	11-Jun-21	4:25:00	3	1	physical interaction	pustulatus	1
92	orbicollis	F	F	8	11-Jun-21	4:27:00	1	3	neutral interaction	NA	NA
93	orbicollis	F	F	8	11-Jun-21	4:35:00	1	3	neutral interaction	NA	NA
94	orbicollis	F	F	8	11-Jun-21	4:37:00	1	3	neutral interaction	NA	NA
95	pustulatus	F	F	8	11-Jun-21	5:23:00	6	4	other interaction	pustulatus	1
96	pustulatus	F	F	8	11-Jun-21	5:26:00	4	4	other interaction	pustulatus	1
97	orbicollis	F	F	8	11-Jun-21	5:27:00	2	3	neutral interaction	NA	NA
98	pustulatus	F	F	8	11-Jun-21	5:32:00	3	4	other interaction	NA	NA
99	pustulatus	F	F	8	11-Jun-21	5:44:00	3	4	other interaction	pustulatus	1
100	orbicollis	F	F	8	11-Jun-21	5:46:00	2	3	neutral interaction	NA	NA
101	pustulatus	F	F	8	11-Jun-21	5:51:00	3	4	other interaction	pustulatus	1
102	orbicollis	F	F	8	11-Jun-21	5:55:00	1	3	neutral interaction	NA	NA
103	orbicollis	F	F	8	11-Jun-21	6:35:00	4	4	other interaction	NA	NA
1	orbicollis	M	M	9	11-Jun-21	19:07:00	1	3	neutral interaction	NA	NA
2	orbicollis	M	M	9	11-Jun-21	20:07:00	1	3	neutral interaction	NA	NA
3	orbicollis	M	M	9	12-Jun-21	21:07:00	1	3	neutral interaction	NA	NA
4	pustulatus	M	M	9	12-Jun-21	22:07:00	11	3	neutral interaction	NA	NA
5	orbicollis	M	M	9	12-Jun-21	23:07:00	30	1	aggressive physical interaction	orbicollis	1
6	pustulatus	M	M	9	12-Jun-21	0:07:40	7	3	neutral interaction	NA	NA
7	orbicollis	M	M	9	12-Jun-21	0:07:47	3	1	aggressive physical interaction	orbicollis	1
8	orbicollis	M	M	9	12-Jun-21	0:08:20	10	1	aggressive physical interaction	orbicollis	1
9	orbicollis	M	M	9	12-Jun-21	0:11:00	4	1	aggressive physical interaction	orbicollis	1
10	orbicollis	M	M	9	12-Jun-21	0:15:00	2	1	aggressive physical interaction	orbicollis	1
11	pustulatus	M	M	9	12-Jun-21	0:37:00	2	3	neutral interaction	NA	NA
12	orbicollis	M	M	9	12-Jun-21	0:40:00	6	1	aggressive physical interaction	orbicollis	1
13	orbicollis	M	M	9	12-Jun-21	0:41:00	8	1	aggressive physical interaction	orbicollis	1
14	orbicollis	M	M	9	12-Jun-21	1:26:00	3	1	aggressive physical interaction	orbicollis	1
15	orbicollis	M	M	9	12-Jun-21	1:33:00	20	1	aggressive physical interaction	orbicollis	1
16	orbicollis	M	M	9	12-Jun-21	1:39:00	4	1	aggressive physical interaction	orbicollis	1
17	orbicollis	M	M	9	12-Jun-21	2:39:00	3	1	aggressive physical interaction	orbicollis	1
18	pustulatus	M	M	9	12-Jun-21	2:40:00	2	2	avoidance interaction	orbicollis	0
19	pustulatus	M	M	9	12-Jun-21	2:41:00	5	2	avoidance interaction	orbicollis	0
20	orbicollis	M	M	9	12-Jun-21	2:52:00	4	1	aggressive physical interaction	orbicollis	1
21	orbicollis	M	M	9	12-Jun-21	2:56:00	9	1	aggressive physical interaction	orbicollis	1
22	orbicollis	M	M	9	12-Jun-21	3:02:00	3	3	neutral interaction	orbicollis	1
23	orbicollis	M	M	9	12-Jun-21	3:09:00	14	1	aggressive physical interaction	orbicollis	1
24	orbicollis	M	M	9	12-Jun-21	3:11:00	3	1	aggressive physical interaction	orbicollis	1
25	orbicollis	M	M	9	12-Jun-21	4:13:00	3	1	aggressive physical interaction	orbicollis	1
26	orbicollis	M	M	9	12-Jun-21	4:39:00	1	3	neutral interaction	NA	NA
27	orbicollis	M	M	9	12-Jun-21	5:04:00	4	1	aggressive physical interaction	orbicollis	1
28	orbicollis	M	M	9	12-Jun-21	5:14:00	15	1	aggressive physical interaction	orbicollis	1
29	orbicollis	M	M	9	12-Jun-21	5:20:00	5	1	aggressive physical interaction	orbicollis	1
30	pustulatus	M	M	9	12-Jun-21	5:27:00	35	1	aggressive physical interaction	orbicollis	0
1	pustulatus	M	M	10	11-Jun-21	23:15:00	2	3	neutral interaction	NA	NA
2	pustulatus	M	M	10	11-Jun-21	23:19:00	17	1	aggressive physical interaction	pustulatus	1
3	orbicollis	M	M	10	11-Jun-21	23:30:00	14	1	aggressive physical interaction	orbicollis	1
4	pustulatus	M	M	10	11-Jun-21	23:56:00	1	1	aggressive physical interaction	pustulatus	1
5	pustulatus	M	M	10	12-Jan-21	2:06:00	1	1	aggressive physical interaction	pustulatus	1
6	orbicollis	M	M	10	12-Jan-21	2:06:00	1	3	neutral interaction	NA	NA
7	orbicollis	M	M	10	12-Jan-21	3:08:00	4	3	neutral interaction	NA	NA
8	orbicollis	M	M	10	12-Jan-21	3:27:00	7	1	aggressive physical interaction	pustulatus	0
9	orbicollis	M	M	10	12-Jan-21	3:40:00	4	3	neutral interaction	NA	NA
10	orbicollis	M	M	10	12-Jan-21	3:41:00	5	3	neutral interaction	NA	NA
11	orbicollis	M	M	10	12-Jan-21	3:55:00	3	3	neutral interaction	NA	NA
1	orbicollis	M	M	11	12-Jun-21	23:10:00	12	1	aggressive physical interaction	orbicollis	1
2	orbicollis	M	M	11	12-Jun-21	0:31:00	4	3	neutral interaction	NA	NA
3	orbicollis	M	M	11	12-Jun-21	0:35:00	6	1	aggressive physical interaction	orbicollis	1
4	orbicollis	M	M	11	12-Jun-21	1:02:00	11	1	aggressive physical interaction	orbicollis	1
5	orbicollis	M	M	11	12-Jun-21	1:08:00	5	3	neutral interaction	NA	NA
6	orbicollis	M	M	11	12-Jun-21	1:09:00	3	3	neutral interaction	NA	NA
7	orbicollis	M	M	11	12-Jun-21	1:10:00	19	1	aggressive physical interaction	NA	NA
8	orbicollis	M	M	11	12-Jun-21	1:10:00	8	1	aggressive physical interaction	NA	NA
9	orbicollis	M	M	11	12-Jun-21	1:15:00	4	3	neutral interaction	NA	NA
10	orbicollis	M	M	11	12-Jun-21	2:42:00	90	1	aggressive physical interaction	orbicollis	1
11	orbicollis	M	M	11	12-Jun-21	2:48:00	27	1	aggressive physical interaction	orbicollis	1
12	orbicollis	M	M	11	12-Jun-21	2:50:00	56	1	aggressive physical interaction	orbicollis	1
13	orbicollis	M	M	11	12-Jun-21	2:50:00	73	1	aggressive physical interaction	orbicollis	1
14	orbicollis	M	M	11	12-Jun-21	2:56:00	25	1	aggressive physical interaction	orbicollis	1
15	orbicollis	M	M	11	12-Jun-21	2:57:00	18	1	aggressive physical interaction	orbicollis	1
16	orbicollis	M	M	11	12-Jun-21	3:05:00	9	1	aggressive physical interaction	orbicollis	1
17	orbicollis	M	M	11	12-Jun-21	3:09:00	10	1	aggressive physical interaction	orbicollis	1
18	orbicollis	M	M	11	12-Jun-21	3:09:00	7	1	aggressive physical interaction	orbicollis	1
19	orbicollis	M	M	11	12-Jun-21	3:13:00	1	2	avoidance interaction	orbicollis	1
20	orbicollis	M	M	11	12-Jun-21	3:14:00	31	1	aggressive physical interaction	orbicollis	1
21	orbicollis	M	M	11	12-Jun-21	3:15:00	2	1	aggressive physical interaction	orbicollis	1
22	orbicollis	M	M	11	12-Jun-21	3:17:00	11	1	aggressive physical interaction	orbicollis	1
23	orbicollis	M	M	11	12-Jun-21	3:17:00	2	1	aggressive physical interaction	orbicollis	1
24	orbicollis	M	M	11	12-Jun-21	3:20:00	18	1	aggressive physical interaction	orbicollis	1
25	orbicollis	M	M	11	12-Jun-21	3:21:00	6	1	aggressive physical interaction	orbicollis	1
26	pustulatus	M	M	11	12-Jun-21	3:22:00	7	2	avoidance interaction	orbicollis	0
27	orbicollis	M	M	11	12-Jun-21	3:22:00	10	1	aggressive physical interaction	orbicollis	1
28	orbicollis	M	M	11	12-Jun-21	3:23:00	9	1	aggressive physical interaction	orbicollis	1
29	orbicollis	M	M	11	12-Jun-21	3:24:00	6	1	aggressive physical interaction	orbicollis	1
30	pustulatus	M	M	11	12-Jun-21	3:25:00	3	2	avoidance interaction	orbicollis	0
31	pustulatus	M	M	11	12-Jun-21	3:26:00	1	2	avoidance interaction	NA	NA
32	orbicollis	M	M	11	13-Jun-21	3:26:00	3	1	aggressive physical interaction	NA	NA
33	orbicollis	M	M	11	14-Jun-21	3:27:00	1	2	avoidance interaction	NA	NA
34	orbicollis	M	M	11	15-Jun-21	3:47:00	2	1	aggressive physical interaction	NA	NA
35	orbicollis	M	M	11	16-Jun-21	3:49:00	2	3	neutral interaction	NA	NA
36	orbicollis	M	M	11	17-Jun-21	3:57:00	3	1	aggressive physical interaction	orbicollis	1
37	orbicollis	M	M	11	18-Jun-21	3:58:00	3	3	neutral interaction	NA	NA
38	orbicollis	M	M	11	19-Jun-21	4:04:00	4	2	avoidance interaction	orbicollis	1
39	orbicollis	M	M	11	20-Jun-21	4:06:00	8	2	avoidance interaction	orbicollis	1
40	orbicollis	M	M	11	21-Jun-21	4:17:00	3	2	avoidance interaction	pustulatus	0
41	orbicollis	M	M	11	22-Jun-21	4:18:00	9	1	aggressive physical interaction	orbicollis	1
42	pustulatus	M	M	11	23-Jun-21	4:21:00	4	3	neutral interaction	NA	NA
43	orbicollis	M	M	11	24-Jun-21	4:27:00	4	2	avoidance interaction	pustulatus	0
44	orbicollis	M	M	11	25-Jun-21	4:34:00	6	3	neutral interaction	NA	NA
45	orbicollis	M	M	11	26-Jun-21	4:29:00	3	2	avoidance interaction	pustulatus	0
46	orbicollis	M	M	11	27-Jun-21	4:46:00	4	3	neutral interaction	NA	NA
47	orbicollis	M	M	11	28-Jun-21	4:48:00	3	3	neutral interaction	NA	NA
48	orbicollis	M	M	11	29-Jun-21	4:59:00	3	3	neutral interaction	NA	NA
49	orbicollis	M	M	11	30-Jun-21	5:02:00	3	3	neutral interaction	NA	NA
50	orbicollis	M	M	11	01-Jul-21	5:03:00	2	3	neutral interaction	NA	NA
51	orbicollis	M	M	11	02-Jul-21	5:18:00	15	3	neutral interaction	NA	NA
52	orbicollis	M	M	11	03-Jul-21	6:09:00	20	1	aggressive physical interaction	orbicollis	1
1	orbicollis	M	M	12	12-Jun-21	21:31:00	5	3	neutral interaction	NA	NA
2	orbicollis	M	M	12	12-Jun-21	21:32:00	30	1	physical interaction	NA	NA
3	orbicollis	M	M	12	12-Jun-21	21:35:00	12	1	physical interaction	orbicollis	1
4	orbicollis	M	M	12	12-Jun-21	21:41:00	2	3	neutral interaction	NA	NA
5	orbicollis	M	M	12	12-Jun-21	9:41:00	1	3	neutral interaction	NA	NA
6	orbicollis	M	M	12	12-Jun-21	22:01:00	2	3	neutral interaction	NA	NA
7	orbicollis	M	M	12	12-Jun-21	22:02:00	13	1	physical interaction	orbicollis	1
8	orbicollis	M	M	12	12-Jun-21	22:06:00	134	1	physical interaction	orbicollis	1
9	orbicollis	M	M	12	12-Jun-21	22:12:00	5	1	physical interaction	NA	NA
10	orbicollis	M	M	12	12-Jun-21	22:17:00	20	1	physical interaction	NA	NA
11	pustulatus	M	M	12	12-Jun-21	22:18:00	4	2	avoidance interaction	pustulatus	1
12	orbicollis	M	M	12	12-Jun-21	22:19:00	9	1	physical interaction	pustulatus	0
13	orbicollis	M	M	12	12-Jun-21	23:05:00	1	3	neutral interaction	NA	NA
14	pustulatus	M	M	12	12-Jun-21	23:14:00	5	1	physical interaction	pustulatus	1
15	pustulatus	M	M	12	12-Jun-21	23:18:00	3	2	avoidance interaction	pustulatus	1
16	orbicollis	M	M	12	12-Jun-21	23:37:00	10	4	other interaction	orbicollis	1
17	orbicollis	M	M	12	12-Jun-21	23:40:00	1	3	neutral interaction	NA	NA
18	pustulatus	M	M	12	12-Jun-21	23:41:00	3	2	avoidance interaction	pustulatus	1
19	pustulatus	M	M	12	13-Jun-21	0:29:00	4	2	avoidance interaction	pustulatus	1
20	pustulatus	M	M	12	13-Jun-21	1:55:00	6	4	other interaction	NA	NA
21	pustulatus	M	M	12	13-Jun-21	2:03:00	10	1	aggressive physical interaction	pustulatus	1
22	pustulatus	M	M	12	13-Jun-21	2:04:00	2	2	avoidance interaction	pustulatus	1
23	orbicollis	M	M	12	13-Jun-21	2:04:00	2	3	neutral interaction	NA	NA
24	pustulatus	M	M	12	13-Jun-21	2:07:00	5	1	physical interaction	orbicollis	0
25	orbicollis	M	M	12	13-Jun-21	2:24:00	2	3	neutral interaction	NA	NA
26	orbicollis	M	M	12	13-Jun-21	2:40:00	1	3	neutral interaction	NA	NA
27	orbicollis	M	M	12	13-Jun-21	2:41:00	2	3	neutral interaction	NA	NA
28	pustulatus	M	M	12	13-Jun-21	3:46:00	2	2	avoidance interaction	pustulatus	1
29	orbicollis	M	M	12	13-Jun-21	3:47:00	5	1	physical interaction	orbicollis	1
30	orbicollis	M	M	12	13-Jun-21	3:47:00	2	3	neutral interaction	NA	NA
31	orbicollis	M	M	12	13-Jun-21	3:48:00	1	3	neutral interaction	NA	NA
32	orbicollis	M	M	12	13-Jun-21	3:50:00	12	1	physical interaction	orbicollis	1
33	orbicollis	M	M	12	13-Jun-21	3:54:00	2	3	neutral interaction	NA	NA
34	orbicollis	M	M	12	13-Jun-21	3:56:00	1	3	neutral interaction	NA	NA
35	orbicollis	M	M	12	13-Jun-21	3:58:00	4	1	physical interaction	NA	NA
36	orbicollis	M	M	12	13-Jun-21	4:00:00	3	1	physical interaction	NA	NA
37	orbicollis	M	M	12	13-Jun-21	4:03:00	2	3	neutral interaction	NA	NA
38	orbicollis	M	M	12	13-Jun-21	4:08:00	3	3	neutral interaction	NA	NA
39	orbicollis	M	M	12	13-Jun-21	4:12:00	1	3	neutral interaction	NA	NA
40	orbicollis	M	M	12	13-Jun-21	4:21:00	2	3	neutral interaction	NA	NA
41	orbicollis	M	M	12	13-Jun-21	4:23:00	3	3	neutral interaction	NA	NA
42	orbicollis	M	M	12	13-Jun-21	4:24:00	4	3	neutral interaction	NA	NA
43	orbicollis	M	M	12	13-Jun-21	4:32:00	5	3	neutral interaction	NA	NA
44	pustulatus	M	M	12	13-Jun	4:32:00	16	1	physical interaction	pustulatus	1
45	pustulatus	M	M	12	13-Jun-21	5:24:00	4	1	physical interaction	NA	NA
46	pustulatus	M	M	12	13-Jun-21	5:42:00	3	2	avoidance interaction	pustulatus	1
47	pustulatus	M	M	12	13-Jun-21	5:57:00	4	2	avoidance interaction	pustulatus	1
48	pustulatus	M	M	12	13-Jun-21	6:02:00	2	3	neutral interaction	NA	NA
49	pustulatus	M	M	12	13-Jun-21	6:02:00	3	2	avoidance interaction	pustulatus	1
50	pustulatus	M	M	12	13-Jun-21	6:34:00	6	2	avoidance interaction	pustulatus	1
51	pustulatus	M	M	12	13-Jun-21	6:44:00	3	2	avoidance interaction	pustulatus	1
1	pustulatus	M	M	13	13-Jun-21	21:50:31	70	1	aggressive physical interaction	orbicollis	0
2	orbicollis	M	M	13	13-Jun-21	21:58:22	5	2	avoidance interaction	pustulatus	0
3	orbicollis	M	M	13	13-Jun-21	21:59:43	3	3	neutral interaction	NA	NA
4	NA	M	M	13	13-Jun-21	22:00:45	1	4	other interaction	pustulatus	0
5	NA	M	M	13	13-Jun-21	22:01:35	1	4	other interaction	pustulatus	0
6	pustulatus	M	M	13	13-Jun-21	22:23:07	6	1	aggressive physical interaction	pustulatus	1
7	orbicollis	M	M	13	13-Jun-21	22:24:00	4	2	avoidance interaction	pustulatus	0
8	pustulatus	M	M	13	13-Jun-21	22:31:19	2	2	avoidance interaction	pustulatus	1
9	pustulatus	M	M	13	13-Jun-21	22:35:47	2	2	avoidance interaction	pustulatus	1
10	orbicollis	M	M	13	13-Jun-21	22:26:00	5	3	neutral interaction	NA	NA
11	pustulatus	M	M	13	13-Jun-21	0:03:20	15	1	aggressive physical interaction	pustulatus	1
12	pustulatus	M	M	13	13-Jun-21	0:04:00	24	1	aggressive physical interaction	pustulatus	1
13	NA	M	M	13	13-Jun-21	0:05:36	2	3	neutral interaction	NA	NA
14	pustulatus	M	M	13	13-Jun-21	0:06:16	18	1	aggressive physical interaction	pustulatus	1
15	orbicollis	M	M	13	13-Jun-21	0:10:14	1	2	avoidance interaction	pustulatus	0
16	pustulatus	M	M	13	13-Jun-21	0:10:27	2	1	aggressive physical interaction	pustulatus	1
17	orbicollis	M	M	13	13-Jun-21	0:19:17	2	3	neutral interaction	NA	NA
18	pustulatus	M	M	13	13-Jun-21	0:20:07	1	3	neutral interaction	NA	NA
19	pustulatus	M	M	13	13-Jun-21	0:20:12	1	1	aggressive physical interaction	pustulatus	1
20	pustulatus	M	M	13	13-Jun-21	0:21:12	2	3	neutral interaction	NA	NA
21	NA	M	M	13	13-Jun-21	1:32:26	1	4	other interaction	pustulatus	0
22	orbicollis	M	M	13	13-Jun-21	2:03:40	3	3	neutral interaction	NA	NA
23	pustulatus	M	M	13	13-Jun-21	2:04:20	7	1	aggressive physical interaction	pustulatus	1
24	pustulatus	M	M	13	13-Jun-21	2:05:05	2	1	aggressive physical interaction	pustulatus	1
25	orbicollis	M	M	13	13-Jun-21	2:07:10	2	3	neutral interaction	NA	NA
26	pustulatus	M	M	13	13-Jun-21	2:08:24	6	1	aggressive physical interaction	pustulatus	1
27	pustulatus	M	M	13	13-Jun-21	2:08:43	1	2	avoidance interaction	pustulatus	1
28	NA	M	M	13	13-Jun-21	2:09:16	1	3	neutral interaction	NA	NA
29	pustulatus	M	M	13	13-Jun-21	2:13:37	5	1	aggressive physical interaction	pustulatus	1
30	pustulatus	M	M	13	13-Jun-21	3:10:46	3	3	neutral interaction	NA	NA
31	pustulatus	M	M	13	13-Jun-21	3:13:57	6	1	aggressive physical interaction	pustulatus	1
32	pustulatus	M	M	13	13-Jun-21	3:14:07	3	1	aggressive physical interaction	pustulatus	1
33	pustulatus	M	M	13	13-Jun-21	3:14:21	4	1	aggressive physical interaction	pustulatus	1
34	orbicollis	M	M	13	13-Jun-21	3:40:02	2	3	neutral interaction	NA	NA
35	pustulatus	M	M	13	13-Jun-21	4:04:00	3	2	avoidance interaction	pustulatus	1
36	pustulatus	M	M	13	13-Jun-21	5:10:23	2	1	aggressive physical interaction	pustulatus	1
37	NA	M	M	13	13-Jun-21	5:11:10	3	3	neutral interaction	NA	NA
38	orbicollis	M	M	13	13-Jun-21	5:11:18	1	2	avoidance interaction	pustulatus	0
39	pustulatus	M	M	13	13-Jun-21	5:12:53	4	1	aggressive physical interaction	pustulatus	1
40	pustulatus	M	M	13	13-Jun-21	6:28:09	3	2	avoidance interaction	pustulatus	1
41	orbicollis	M	M	13	13-Jun-21	6:29:27	2	3	neutral interaction	NA	NA
42	NA	M	M	13	13-Jun-21	6:30:38	2	4	other interaction	pustulatus	0
43	NA	M	M	13	13-Jun-21	6:40:18	1	4	other interaction	pustulatus	0
44	pustulatus	M	M	13	13-Jun-21	6:42:53	2	2	avoidance interaction	pustulatus	1
1	orbicollis	F	F	14	13-Jun-21	18:14:00	54	1	aggressive physical interaction	pustulatus	0
2	pustulatus	F	F	14	13-Jun-21	22:01:00	3	1	aggressive physical interaction	pustulatus	1
3	orbicollis	F	F	14	13-Jun-21	23:12:00	60	1	aggressive physical interaction	NA	NA
4	orbicollis	F	F	14	13-Jun-21	23:20:00	20	1	aggressive physical interaction	orbicollis	1
5	orbicollis	F	F	14	13-Jun-21	23:36:00	6	1	aggressive physical interaction	orbicollis	1
6	orbicollis	F	F	14	13-Jun-21	23:53:00	31	1	aggressive physical interaction	orbicollis	1
7	orbicollis	F	F	14	13-Jun-21	0:53:00	40	1	aggressive physical interaction	orbicollis	1
8	orbicollis	F	F	14	13-Jun-21	0:54:00	10	1	aggressive physical interaction	NA	NA
9	orbicollis	F	F	14	13-Jun-21	0:55:00	17	1	aggressive physical interaction	orbicollis	1
10	pustulatus	F	F	14	13-Jun-21	1:02:00	2	2	avoidance interaction	orbicollis	0
11	orbicollis	F	F	14	13-Jun-21	1:03:00	15	1	aggressive physical interaction	orbicollis	1
12	orbicollis	F	F	14	13-Jun-21	1:07:00	20	1	aggressive physical interaction	orbicollis	1
13	orbicollis	F	F	14	13-Jun-21	1:08:00	3	1	aggressive physical interaction	orbicollis	1
14	orbicollis	F	F	14	13-Jun-21	1:10:00	5	1	aggressive physical interaction	orbicollis	1
15	orbicollis	F	F	14	13-Jun-21	1:16:00	8	1	aggressive physical interaction	orbicollis	1
16	pustulatus	F	F	14	13-Jun-21	1:22:00	10	3	neutral interaction	NA	NA
17	orbicollis	F	F	14	13-Jun-21	1:22:00	10	1	aggressive physical interaction	orbicollis	1
18	orbicollis	F	F	14	13-Jun-21	1:27:00	8	1	aggressive physical interaction	orbicollis	1
19	orbicollis	F	F	14	13-Jun-21	1:27:00	7	1	aggressive physical interaction	orbicollis	1
20	pustulatus	F	F	14	13-Jun-21	1:31:00	2	2	avoidance interaction	orbicollis	0
21	orbicollis	F	F	14	13-Jun-21	1:36:00	15	1	aggressive physical interaction	orbicollis	1
22	orbicollis	F	F	14	13-Jun-21	1:38:00	4	1	aggressive physical interaction	orbicollis	1
23	orbicollis	F	F	14	13-Jun-21	1:46:00	8	1	aggressive physical interaction	orbicollis	1
24	orbicollis	F	F	14	13-Jun-21	1:48:00	6	1	aggressive physical interaction	orbicollis	1
25	orbicollis	F	F	14	13-Jun-21	1:49:00	24	1	aggressive physical interaction	orbicollis	1
26	orbicollis	F	F	14	13-Jun-21	1:57:00	42	1	aggressive physical interaction	orbicollis	1
27	orbicollis	F	F	14	13-Jun-21	2:04:00	15	1	aggressive physical interaction	orbicollis	1
28	orbicollis	F	F	14	13-Jun-21	2:13:00	4	2	avoidance interaction	orbicollis	1
29	orbicollis	F	F	14	13-Jun-21	2:35:00	5	1	aggressive physical interaction	orbicollis	1
30	orbicollis	F	F	14	13-Jun-21	3:16:00	30	1	aggressive physical interaction	orbicollis	1
31	orbicollis	F	F	14	13-Jun-21	3:29:00	6	1	aggressive physical interaction	orbicollis	1
32	orbicollis	F	F	14	13-Jun-21	3:30:00	6	1	aggressive physical interaction	orbicollis	1
1	orbicollis	M	M	15	14-Jun-21	18:16:00	1	3	neutral interaction	NA	NA
2	orbicollis	M	M	15	14-Jun-21	18:23:00	5	4	other interaction	NA	NA
3	pustulatus	M	M	15	14-Jun-21	18:25:00	4	4	other interaction	NA	NA
4	orbicollis	M	M	15	14-Jun-21	21:43:00	2	3	neutral interaction	NA	NA
5	orbicollis	M	M	15	14-Jun-21	21:43:00	2	3	neutral interaction	NA	NA
6	NA	M	M	15	14-Jun-21	22:23:00	4	4	other interaction	orbicollis	0
7	orbicollis	M	M	15	14-Jun-21	22:24:00	2	3	neutral interaction	NA	NA
8	orbicollis	M	M	15	14-Jun-21	22:24:00	1	3	neutral interaction	NA	NA
9	orbicollis	M	M	15	14-Jun-21	22:27:00	1	3	neutral interaction	NA	NA
10	orbicollis	M	M	15	14-Jun-21	22:29:00	1	3	neutral interaction	NA	NA
11	orbicollis	M	M	15	14-Jun-21	22:44:00	9	4	other interaction	NA	NA
12	orbicollis	M	M	15	14-Jun-21	23:16:00	6	1	aggressive physical interaction	orbicollis	1
13	orbicollis	M	M	15	14-Jun-21	23:23:00	11	1	aggressive physical interaction	orbicollis	1
14	orbicollis	M	M	15	14-Jun-21	23:28:00	6	1	aggressive physical interaction	orbicollis	1
15	orbicollis	M	M	15	14-Jun-21	23:30:00	11	3	neutral interaction	NA	NA
16	orbicollis	M	M	15	14-Jun-21	23:31:00	6	1	aggressive physical interaction	orbicollis	1
17	orbicollis	M	M	15	14-Jun-21	23:41:00	7	1	aggressive physical interaction	orbicollis	1
18	orbicollis	M	M	15	14-Jun-21	23:42:00	5	1	aggressive physical interaction	orbicollis	1
19	orbicollis	M	M	15	14-Jun-21	0:23:00	3	1	aggressive physical interaction	orbicollis	1
20	orbicollis	M	M	15	14-Jun-21	0:27:00	10	1	aggressive physical interaction	pustulatus	0
21	pustulatus	M	M	15	14-Jun-21	0:54:00	5	3	neutral interaction	NA	NA
22	pustulatus	M	M	15	14-Jun-21	0:55:00	4	3	neutral interaction	NA	NA
23	orbicollis	M	M	15	14-Jun-21	1:27:00	4	2	avoidance interaction	orbicollis	1
24	orbicollis	M	M	15	14-Jun-21	1:34:00	3	2	avoidance interaction	orbicollis	1
25	orbicollis	M	M	15	14-Jun-21	1:38:00	4	4	other interaction	orbicollis	1
26	orbicollis	M	M	15	14-Jun-21	1:42:00	2	3	neutral interaction	NA	NA
27	orbicollis	M	M	15	14-Jun-21	2:40:00	2	3	neutral interaction	NA	NA
28	orbicollis	M	M	15	14-Jun-21	2:49:00	2	3	neutral interaction	NA	NA
29	orbicollis	M	M	15	14-Jun-21	3:03:00	1	3	neutral interaction	NA	NA
30	orbicollis	M	M	15	14-Jun-21	3:12:00	1	3	neutral interaction	NA	NA
31	orbicollis	M	M	15	14-Jun-21	3:21:00	2	3	neutral interaction	NA	NA
32	orbicollis	M	M	15	14-Jun-21	3:22:00	1	3	neutral interaction	NA	NA
33	orbicollis	M	M	15	14-Jun-21	3:25:00	1	3	neutral interaction	NA	NA
34	orbicollis	M	M	15	14-Jun-21	4:23:00	7	1	aggressive physical interaction	orbicollis	1
35	NA	M	M	15	14-Jun-21	5:01:00	2	1	aggressive physical interaction	orbicollis	0
36	NA	M	M	15	14-Jun-21	5:46:00	2	1	aggressive physical interaction	orbicollis	0
37	orbicollis	M	M	15	14-Jun-21	5:48:00	41	1	aggressive physical interaction	orbicollis	1
1	pustulatus	F	F	16	14-Jun-21	12:15:00	3	2	avoidance interaction	pustulatus	1
2	orbicollis	F	F	16	14-Jun-21	21:18:00	7	3	neutral interaction	NA	NA
3	pustulatus	F	F	16	14-Jun-21	22:12:00	6	3	neutral interaction	NA	NA
4	pustulatus	F	F	16	14-Jun-21	22:14:00	3	3	neutral interaction	NA	NA
5	NA	F	F	16	14-Jun-21	23:05:00	19	3	neutral interaction	NA	NA
6	NA	F	F	16	14-Jun-21	23:13:00	2	2	avoidance interaction	pustulatus	0
7	orbicollis	F	F	16	14-Jun-21	23:38:00	1	2	avoidance interaction	pustulatus	0
8	orbicollis	F	F	16	14-Jun-21	23:44:00	1	2	avoidance interaction	pustulatus	0
9	pustulatus	F	F	16	14-Jun-21	23:58:00	10	3	neutral interaction	NA	NA
10	pustulatus	F	F	16	14-Jun-21	23:59:00	3	2	avoidance interaction	pustulatus	1
11	NA	F	F	16	14-Jun-21	0:11:00	81	3	neutral interaction	NA	NA
12	orbicollis	F	F	16	14-Jun-21	0:12:00	6	3	neutral interaction	NA	NA
13	orbicollis	F	F	16	14-Jun-21	0:12:00	1	2	avoidance interaction	pustulatus	0
14	orbicollis	F	F	16	14-Jun-21	0:12:00	1	2	avoidance interaction	pustulatus	0
15	pustulatus	F	F	16	14-Jun-21	1:08:00	1	1	aggressive physical interaction	pustulatus	1
16	NA	F	F	16	14-Jun-21	1:09:00	6	4	other interaction	NA	NA
17	NA	F	F	16	14-Jun-21	1:09:00	2	2	avoidance interaction	pustulatus	0
18	NA	F	F	16	14-Jun-21	1:32:00	30	3	neutral interaction	NA	NA
19	NA	F	F	16	14-Jun-21	1:32:00	9	3	neutral interaction	NA	NA
20	pustulatus	F	F	16	14-Jun-21	2:47:00	2	2	avoidance interaction	pustulatus	1
21	pustulatus	F	F	16	14-Jun-21	3:26:00	6	3	neutral interaction	NA	NA
22	orbicollis	F	F	16	14-Jun-21	3:26:00	4	1	aggressive physical interaction	pustulatus	0
23	orbicollis	F	F	16	14-Jun-21	4:12:00	3	2	avoidance interaction	pustulatus	0
24	pustulatus	F	F	16	14-Jun-21	4:17:00	6	4	other interaction	NA	NA
25	pustulatus	F	F	16	14-Jun-21	4:23:00	3	2	avoidance interaction	orbicollis	0
26	pustulatus	F	F	16	14-Jun-21	5:38:00	9	3	neutral interaction	NA	NA
27	NA	F	F	16	14-Jun-21	6:49:00	7	4	other interaction	NA	NA
1	orbicollis	M	M	17	16-Jun-21	20:52:00	1	3	neutral interaction	NA	NA
2	orbicollis	M	M	17	16-Jun-21	20:53:00	2	3	neutral interaction	NA	NA
3	orbicollis	M	M	17	16-Jun-21	20:53:00	3	3	neutral interaction	NA	NA
4	orbicollis	M	M	17	16-Jun-21	21:08:00	2	3	neutral interaction	NA	NA
5	orbicollis	M	M	17	16-Jun-21	21:16:00	2	3	neutral interaction	NA	NA
6	orbicollis	M	M	17	16-Jun-21	21:16:00	2	3	neutral interaction	NA	NA
7	orbicollis	M	M	17	16-Jun-21	21:21:00	1	3	neutral interaction	NA	NA
8	orbicollis	M	M	17	16-Jun-21	21:23:00	1	3	neutral interaction	NA	NA
9	orbicollis	M	M	17	16-Jun-21	21:32:00	1	3	neutral interaction	NA	NA
10	orbicollis	M	M	17	16-Jun-21	21:49:00	37	1	aggressive physical interaction	orbicollis	1
11	orbicollis	M	M	17	16-Jun-21	22:00:00	18	1	aggressive physical interaction	orbicollis	1
12	orbicollis	M	M	17	16-Jun-21	22:21:00	45	1	aggressive physical interaction	orbicollis	1
13	orbicollis	M	M	17	16-Jun-21	22:57:00	40	1	aggressive physical interaction	orbicollis	1
14	orbicollis	M	M	17	16-Jun-21	23:14:00	27	1	aggressive physical interaction	orbicollis	1
15	orbicollis	M	M	17	16-Jun-21	23:15:00	6	1	aggressive physical interaction	orbicollis	1
16	orbicollis	M	M	17	16-Jun-21	23:24:00	16	1	aggressive physical interaction	orbicollis	1
17	orbicollis	M	M	17	16-Jun-21	23:49:00	122	3	neutral interaction	NA	NA
18	orbicollis	M	M	17	16-Jun-21	23:54:00	182	3	neutral interaction	NA	NA
19	orbicollis	M	M	17	16-Jun-21	23:58:00	122	3	neutral interaction	NA	NA
20	orbicollis	M	M	17	16-Jun-21	0:02:00	21	3	neutral interaction	NA	NA
21	orbicollis	M	M	17	16-Jun-21	0:17:00	81	3	neutral interaction	NA	NA
22	orbicollis	M	M	17	16-Jun-21	0:19:00	182	3	neutral interaction	NA	NA
23	orbicollis	M	M	17	16-Jun-21	0:25:00	134	3	neutral interaction	NA	NA
24	orbicollis	M	M	17	16-Jun-21	0:31:00	132	3	neutral interaction	NA	NA
25	orbicollis	M	M	17	16-Jun-21	0:40:00	42	3	neutral interaction	NA	NA
26	orbicollis	M	M	17	16-Jun-21	0:46:00	147	3	neutral interaction	NA	NA
27	orbicollis	M	M	17	16-Jun-21	0:52:00	185	3	neutral interaction	NA	NA
28	orbicollis	M	M	17	16-Jun-21	1:00:00	172	3	neutral interaction	NA	NA
29	orbicollis	M	M	17	16-Jun-21	1:12:00	34	3	neutral interaction	NA	NA
30	orbicollis	M	M	17	16-Jun-21	3:03:00	11	3	neutral interaction	NA	NA
31	pustulatus	M	M	17	16-Jun-21	3:23:00	15	3	neutral interaction	NA	NA
