# Supplementary material for: Behavioral dominance interactions between two species of burying beetles (Nicrophorus orbicollis and Nicrophorus pustulatus)
Source: PeerJ. 2023 Nov 23;11:e16090. doi: 10.7717/peerj.16090 (PMC10676716; doi:10.7717/peerj.16090)
Supplement: Supplemental Information 5 [file peerj-11-16090-s005.txt]

ReadMe for Y.D. Vangenne, B. Sheppard, and P.R. Martin. Behavioral dominance interactions between two species of burying beetle (Nicrophorus orbicollis and Nicrophorus pustulatus)

This readme file describes the variables in the file 'data.beetle.interactions.csv' that formed the basis for the above manuscript, along with the file 'pust.orb.trials.summary.csv'. The format is comma delimited (csv). The file corresponds to the R code analysis also archived with this file. For any further queries please contact: yohannav@outlook.com

interaction.no = numbered individual interactions between beetle pairs (one N. orbicollis, one N. pustulatus) sorted chronologically from beginning of trial 1 to the end of trial 17. 

Initiating.species = the species that initiated the interaction in each row

O.Sex = the sex of the N. orbicollis beetle in each interaction

P.Sex = the sex of the N. pustulatus beetle in each interaction

Trial = trial number, indicates in which trial the interaction took place

Date = date the trial began, respective to the interaction

Start.time = time in each trial that the interaction began, in hours:minutes:seconds

Amount.of.time (s) = the duration of each interaction, rounded to the nearest second

Interaction.code = interaction types were sorted into one of categories numbered 1-4, corresponding to the interaction type (see below)

Interaction = one of 4 interaction types: (1) aggressive physical interaction, (2) avoidance interaction, (3) neutral interaction, (4) other interaction; see manuscript for definitions of each category

Winner = which species won the interaction, if the interaction resulted in a winner and loser (either N. orbicollis, N. pustulatus, or NA); see manuscript for how a winner and loser were determined

Initiator.winner = 0 refers to when the initiator of the interaction lost, and 1 refers to when the initiator of the interaction won
